# Supplementary material for: Obstetric triage systems: a systematic review of measurement properties (Clinimetric)
Source: BMC Pregnancy Childbirth. 2020 May 6;20:275. doi: 10.1186/s12884-020-02974-0 (PMC7203833; doi:10.1186/s12884-020-02974-0)
Supplement: Supplementary file 1 — Additional file 1. [file 12884_2020_2974_MOESM1_ESM.xlsx]

## Sheet: Instructions
COSMIN content validity methodology
Instructions for completing the COSMIN boxes for content validity
1	CHECK the COSMIN website if the quality of the PROM development was already rated in another review. In that case, you can skip box 1A and use the quality ratings from the previous review
2	We recommend to score all PROMS with two raters, indepedently, and reach consensus afterwards. You can change "rater 1" and "rater 2" into the names of the raters
4	Add extra rows, columns or tables if needed
5	Tables 1, 2, and 3 will be filled automatically (you may need to add links to the other tabs). They can be included in a systematic review

## Sheet: Box 1
COSMIN box 1. Standards for evaluating the quality of PROM development
Check the COSMIN website to see if the quality of the PROM development was already rated in another review
Ratings: V= very good; A = adequate; D = doubtful; I = inadequate; N= not applicable
			MFTI			BSOTS			PROM
			Ruhl			ref			ref
1a. PROM design
General design requirements			Rater 1	Rater 2	Consensus	Rater 1	Rater 2	Consensus	Rater 1	Rater 2	Consensus
1	Is a clear description provided of the construct to be measured?		V	V	V	V	V	V
2	Is the origin of the construct clear: was a theory, conceptual framework or disease model used or clear rationale provided to define the construct to be measured?		V	V	V	V	V	V
3	Is a clear description provided of the target population for which the PROM was developed?		V	V	V	V	V	V
4	Is a clear description provided of the context of use (i.e. discriminative, evaluative purpose, and/or predictive)		V	V	V	V	V	V
5	Was the PROM development study performed in a sample representing the target population for which the PROM was developed?		V	V	V	V	V	V
Concept elicitation (relevance and comprehensiveness)			Rater 1	Rater 2	Consensus	Rater 1	Rater 2	Consensus	Rater 1	Rater 2	Consensus
6	Was an appropriate qualitative data collection method used to identify relevant items for a new PROM?		D	D	D	D	D	D
7	Were skilled group moderators/ interviewers used?		NA	V	V	NA	V	V
8	Were the group meetings or interviews based on an appropriate topic or interview guide?		NA	V	V	NA	D	D
9	Were the group meetings or interviews recorded and transcribed verbatim?		NA	NA	NA	NA	NA	NA
10	Was an appropriate approach used to analyse the data?		D	D	D	D	D	D
11	Was at least part of the data coded independently?		NA	NA	NA	NA	NA	NA
12	Was data collection continued until saturation was reached?		NA	NA	NA	NA	NA	NA
13	For quantitative studies: was the sample size appropriate?		I	I	I
	SUBTOTAL QUALITY CONCEPT ELICITATION STUDY Lowest score of items 6-13		I	I	I	D	D	D
	TOTAL QUALITY OF THE PROM DESIGN Lowest score of items 1-13		I	I	I	D	D	D
1b. Cognitive interview study or other pilot test
			Rater 1	Rater 2	Consensus	Rater 1	Rater 2	Consensus	Rater 1	Rater 2	Consensus
14	Was a cognitive interview study or other pilot test performed? If NO skip items 15-35		V	V	V	I	I	I
General design requirements			Rater 1	Rater 2	Consensus	Rater 1	Rater 2	Consensus	Rater 1	Rater 2	Consensus
15	Was the cognitive interview study or other pilot test performed in a sample representing the target population?		V	V	V
Comprehensibility			Rater 1	Rater 2	Consensus	Rater 1	Rater 2	Consensus	Rater 1	Rater 2	Consensus
16	Were patients asked about the comprehensibility of the PROM? If NO or not clear, skip items 17-25		D	D	D
			Rater 1	Rater 2	Consensus	Rater 1	Rater 2	Consensus	Rater 1	Rater 2	Consensus
17	Were all items tested in their final form?
18	Was an appropriate qualitative method used to assess the comprehensibility of the PROM instructions, items, response options, and recall period?
19	Was each item tested in an appropriate number of patients?
20	Were skilled interviewers used?
21	Were the interviews based on an appropriate interview guide?
22	Were the interviews recorded and transcribed verbatim?
23	Was an appropriate approach used to analyse the data?
24	Were at least two researchers involved in the analysis?
25	Were problems regarding the comprehensibility of the PROM instructions, items, response options, and recall period appropriately addressed by adapting the PROM?
		SUBTOTAL QUALITY OF COMPREHENSIBILITY STUDY Lowest score of items 15-25	D	D	D
Comprehensiveness			Rater 1	Rater 2	Consensus	Rater 1	Rater 2	Consensus	Rater 1	Rater 2	Consensus
26	Were patients asked about the comprehensiveness of the PROM? If NO or not clear, skip items 27-35		D	D	D
			Rater 1	Rater 2	Consensus	Rater 1	Rater 2	Consensus	Rater 1	Rater 2	Consensus
27	Was the final set of items tested?
28	Was an appropriate method used for assessing the comprehensiveness of the PROM?
29	Was each item tested in an appropriate number of patients?
30	Were skilled interviewers used?
31	Were the interviews based on an appropriate interview guide?
32	Were the interviews recorded and transcribed verbatim?
33	Was an appropriate approach used to analyse the data?
34	Were at least two researchers involved in the analysis?
35	Were problems regarding the comprehensiveness of the PROM appropriately addressed by adapting the PROM?
	SUBTOTAL QUALITY OF COMPREHENSIVENESS STUDY Lowest score of items 15, 26-35		D	D	D
		TOTAL QUALITY OF THE PILOT STUDY Lowest score of items 14-35	D	D	D
		TOTAL QUALITY OF THE PROM DEVELOPMENT STUDY Lowest score of items 1-35	I	I	I	I	I	I

## Sheet: Box 2
COSMIN box 2. Standards for evaluating the quality of content validity studies of PROMs
Only those parts of the box need to be completed for which information is available
Score: V= very good; A = adequate; D = doubtful; I = inadequate; N= not applicable
		MFTI			PROM			PROM
		Ruhl			ref			ref
2a. Asking patient about relevance		rater 1	rater 2	Consensus	rater 1	rater 2	Consensus	rater 1	rater 2	Consensus
1	Was an appropriate method used to ask patients whether each item is relevant for their experience with the condition?	A	A	A
2	Was each item tested in an appropriate number of patients?	A	A	A
3	Were skilled group moderators/interviewers used?	NA	V	V
4	Were the group meetings or interviews based on an appropriate topic or interview guide?	NA	A	A
5	Were the group meetings or interviews recorded and transcribed verbatim?	NA	NA	NA
6	Was an appropriate approach used to analyse the data?	V	V	V
7	Were at least two researchers involved in the analysis?	A	A	A
	SUBTOTAL QUALITY OF RELEVANCE STUDY Lowest score of items 1-7	A	A	A
2b. Asking patients about comprehensiveness		rater 1	rater 2	Consensus	rater 1	rater 2	Consensus	rater 1	rater 2	Consensus
8	Was an appropriate method used for assessing the comprehensiveness of the PROM?
9	Was each item tested in an appropriate number of patients?
10	Were skilled group moderators/interviewers used?
11	Were the group meetings or interviews based on an appropriate topic or interview guide?
12	Were the group meetings or interviews recorded and transcribed verbatim?
13	Was an appropriate approach used to analyse the data?
14	Were at least two researchers involved in the analysis?
	SUBTOTAL QUALITY OF COMPREHENSIVENESS STUDY Lowest score of items 8-14
2c. Asking patients about comprehensibility		rater 1	rater 2	Consensus	rater 1	rater 2	Consensus	rater 1	rater 2	Consensus
15	Was an appropriate qualitative method used for assessing the comprehensibility of the PROM instructions, items, response options, and recall period?
16	Was each item tested in an appropriate number of patients?
17	Were skilled group moderators/interviewers used?
18	Were the group meetings or interviews based on an appropriate topic or interview guide?
19	Were the group meetings or interviews recorded and transcribed verbatim?
20	Was an appropriate approach used to analyse the data?
21	Were at least two researchers involved in the analysis?
	SUBTOTAL QUALITY OF COMPREHENSIBILITY STUDY Lowest score of items 15-21
2d. Asking professionals about relevance		rater 1	rater 2	Consensus	rater 1	rater 2	Consensus	rater 1	rater 2	Consensus
22	Was an appropriate method used to ask professionals whether each item is relevant for the construct of interest?	A	A	A
23	Were professionals from all relevant disciplines included?	V	V	V
24	Was each item tested in an appropriate number of professionals?	D	D	D
25	Was an appropriate approach used to analyse the data?	V	V	V
26	Were at least two researchers involved in the analysis?	A	A	A
	SUBTOTAL QUALITY OF RELEVANCE STUDY Lowest score of items 22-26	D	D	D
2e. Asking professionals about comprehensiveness		rater 1	rater 2	Consensus	rater 1	rater 2	Consensus	rater 1	rater 2	Consensus
27	Was an appropriate method used for assessing the comprehensiveness of the PROM?
28	Were professionals from all relevant disciplines included?
29	Was each item tested in an appropriate number of professionals?
30	Was an appropriate approach used to analyse the data?
31	Were at least two researchers involved in the analysis?
	SUBTOTAL QUALITY OF COMPREHENSIVENESS STUDY Lowest score of items 27-31

## Sheet: Criteria content validity
Rating the content validity of the PROM
Complete one tabel per PROM (subscale)
Criteria for content validity
To fill in ratings use apostrophe (') before the + / - / ± / ? signs
Score: + = sufficient; - = insufficient; ? = indeterminate; ± = inconsistent
PROM (subscale)		PROM development study	PROM development study	PROM development study	Content validity study 1	Content validity study 1	Content validity study 1	Content validity study 22	Content validity study 22	Content validity study 22	Rating of reviewers	Rating of reviewers	Rating of reviewers	OVERALL RATINGS PER PROM3	OVERALL RATINGS PER PROM3	OVERALL RATINGS PER PROM3	QUALITY OF EVIDENCE	QUALITY OF EVIDENCE	QUALITY OF EVIDENCE
		+ / - / ?	+ / - / ?	+ / - / ?	+ / - / ?	+ / - / ?	+ / - / ?	+ / - / ?	+ / - / ?	+ / - / ?	+ / - / ?	+ / - / ?	+ / - / ?	+ / - / ± / ?	+ / - / ± / ?	+ / - / ± / ?	High, moderate, low, very low	High, moderate, low, very low	High, moderate, low, very low
		rater 1	rater 2	consensus	rater 1	rater 2	consensus	rater 1	rater 2	consensus	rater 1	rater 2	consensus	rater 1	rater 2	consensus	rater 1	rater 2	consensus
Relevance
1	Are the included items relevant for the construct of interest?1	(+)	(+)	(+)	(+)	(+)	(+)				(+)	(+)	(+)
2	Are the included items relevant for the target population of interest?1	(?)	(?)	(?)	(+)	(+)	(+)				(+)	(+)	(+)
3	Are the included items relevant for the context of use of interest?1	(+)	(+)	(+)	(+)	(+)	(+)				(+)	(+)	(+)
4	Are the response options appropriate?	(+)	(+)	(+)	(+)	(+)	(+)				(+)	(+)	(+)
5	Is the recall period appropriate?	(?)	(?)	(?)	(+)	(?)	(+)				(?)	(?)	(?)
	RELEVANCE RATING (+ / - / ± / ?)	(?)	(?)	(?)	(+)	(+)	(+)				(+)	(+)	(+)	(+)	(+)	(+)	moderate	moderate	moderate		35
Comprehensiveness
6	Are all key concepts included?	(?)	(?)	(?)	(?)	(?)	(?)				(+)	(+)	(+)
	COMPREHENSIVENESS RATING (+ / - / ± / ?)	(?)	(?)	(?)	(?)	(?)	(?)				(+)	(+)	(+)	(+)	(+)	(+)	low	low	low
Comprehensibility
7	Are the PROM instructions understood by the population of interest as intended?	(?)	(?)	(?)	(?)	(?)	(?)
8	Are the PROM items and response options understood by the population of interest as intended?	(?)	(?)	(?)	(?)	(?)	(?)
9	Are the PROM items appropriately worded?										(+)	(+)	(+)
10	Do the response options match the question?										(+)	(+)	(+)
	COMPREHENSIBILITY RATING (+ / - / ± / ?)	(?)	(?)	(?)	(?)	(?)	(?)				(+)	(+)	(+)	(+)	(+)	(+)	low	low	low
	CONTENT VALIDITY RATING (+ / - / ± / ?)	(?)	(?)	(?)	(?)	(?)	(?)				(+)	(+)	(+)	(+)	(+)	(+)	low	low	low
1 These criteria refer to the construct, population, and context of use of interest in the systematic review.
2 Add more columns if more content validity studies are available
3 If ratings are inconsistent between studies, consider using separate tables for subgroups of studies with consistent results.

## Sheet: Boxes 3-10
COSMIN Risk of Bias checklist
Only those parts of the boxes need to be completed for which information is available
Score: V= very good; A = adequate; D = doubtful; I = inadequate; N= not applicable
		MFTI			OTAS			OTAS			SETS			BSOTS			PROM
Article reference:		ruhl 2			Smithson			Gratton			veit-Rubin			kenyon			ref
3. Structural validity		rater 1	rater 2	Consensus	rater 1	rater 2	Consensus	rater 1	rater 2	Consensus	rater 1	rater 2	Consensus	rater 1	rater 2	Consensus	rater 1	rater 2	Consensus
	unidimensionality or structural validity?
1	For CTT: Was exploratory or confirmatory factor analysis performed?
2	For IRT/Rasch: does the chosen model fit to the research question?
3	Was the sample size included in the analysis adequate?
4	Were there any other important flaws?
	TOTAL Lowest score of items 1-4
4. Internal consistency		rater 1	rater 2	Consensus	rater 1	rater 2	Consensus	rater 1	rater 2	Consensus	rater 1	rater 2	Consensus	rater 1	rater 2	Consensus	rater 1	rater 2	Consensus
1	Was an internal consistency statistic calculated for each unidimensional (sub)scale separately?
2	For continuous scores: Was Cronbach’s alpha or omega calculated?
3	For dichotomous scores: Was Cronbach’s alpha or KR-20 calculated?
4	For IRT-based scores: Was standard error of the theta (SE (θ)) or reliability coefficient of estimated latent trait value (index of (subject or item) separation) calculated?
5	Were there any other important flaws?
	TOTAL Lowest score of items 1-5
5. Cross-cultural validity\measurement invariance		rater 1	rater 2	Consensus	rater 1	rater 2	Consensus	rater 1	rater 2	Consensus	rater 1	rater 2	Consensus	rater 1	rater 2	Consensus	rater 1	rater 2	Consensus
1	Were the samples similar for relevant characteristics except for the group variable?
2	Was an adequate approach used to analyse the data?
3	Was the sample size included in the analysis adequate?
4	Were there any other important flaws?
	TOTAL Lowest score of items 1-4
6. Reliability		rater 1	rater 2	Consensus	rater 1	rater 2	Consensus	rater 1	rater 2	Consensus	rater 1	rater 2	Consensus	rater 1	rater 2	Consensus	rater 1	rater 2	Consensus
1	Were patients stable in the interim period on the construct to be measured?	V	V	V	V	V	V	V	V	V	V	V	V	V	V	V
2	Was the time interval appropriate?	V	V	V	V	V	V	V	V	V	V	V	V	V	V	V
3	Were the test conditions similar for the measurements? e.g. type of administration, environment, instructions	I	I	I	V	V	V	V	V	V	V	V	V	V	V	V
4	For continuous scores: Was an intraclass correlation coefficient (ICC) calculated?	NA	NA	NA	NA	NA	NA	NA	NA	NA	V	V	V	A	A	A
5	For dichotomous/nominal/ordinal scores: Was kappa calculated?	V	V	V	V	V	V	V	V	V	V	V	V	V	V	V
6	For ordinal scores: Was a weighted kappa calculated?	V	V	V	V	V	V	D	D	D	V	V	V	D	D	D
7	For ordinal scores: Was the weighting scheme described? e.g. linear, quadratic	V	V	V	A	A	A	A	A	A	A	A	A	NA	NA	NA
8	Were there any other important flaws?	I	I	I	V	V	V	V	V	V	V	V	V	V	V	V
	TOTAL Lowest score of items 1-8	I	I	I	A	A	A	D	D	D	A	A	A	D	D	D
7. Measurement error		rater 1	rater 2	Consensus	rater 1	rater 2	Consensus	rater 1	rater 2	Consensus	rater 1	rater 2	Consensus	rater 1	rater 2	Consensus	rater 1	rater 2	Consensus
1	Were patients stable in the interim period on the construct to be measured?
2	Was the time interval appropriate?
3	Were the test conditions similar for the measurements? e.g. type of administration, environment, instructions
4	For continuous scores: Was the Standard Error of Measurement (SEM), Smallest Detectable Change (SDC) or Limits of Agreement (LoA) calculated?
5	For dichotomous/nominal/ordinal scores: Was the percentage (positive and negative) agreement calculated?
6	Were there any other important flaws?
	TOTAL Lowest score of items 1-6
8. Criterion validity		rater 1	rater 2	Consensus	rater 1	rater 2	Consensus	rater 1	rater 2	Consensus	rater 1	rater 2	Consensus	rater 1	rater 2	Consensus	rater 1	rater 2	Consensus
1	For continuous scores: Were correlations, or the area under the receiver operating curve calculated?
2	For dichotomous scores: Were sensitivity and specificity determined?
3	Were there any other important flaws?
	TOTAL Lowest score of items 1-3
9. Hypotheses testing for construct validity
9a. Comparison with other outcome measurement instruments (convergent validity)		rater 1	rater 2	Consensus	rater 1	rater 2	Consensus	rater 1	rater 2	Consensus	rater 1	rater 2	Consensus	rater 1	rater 2	Consensus	rater 1	rater 2	Consensus
1	Is it clear what the comparator instrument(s) measure(s)?
2	Were the measurement properties of the comparator instrument(s) adequate?
3	Was the statistical method appropriate for the hypotheses to be tested?
4	Were there any other important flaws?
	TOTAL Lowest score of items 1-4
9b. Comparison between subgroups (discriminative or known-groups validity)		rater 1	rater 2	Consensus	rater 1	rater 2	Consensus	rater 1	rater 2	Consensus	rater 1	rater 2	Consensus	rater 1	rater 2	Consensus	rater 1	rater 2	Consensus
5	Was an adequate description provided of important characteristics of the subgroups?
6	Was the statistical method appropriate for the hypotheses to be tested?
7	Were there any other important flaws?
	TOTAL Lowest score of items 5-7
10. Responsiveness
10a. Criterion approach (i.e. comparison to a gold standard)		rater 1	rater 2	Consensus	rater 1	rater 2	Consensus	rater 1	rater 2	Consensus	rater 1	rater 2	Consensus	rater 1	rater 2	Consensus	rater 1	rater 2	Consensus
1	For continuous scores: Were correlations between change scores, or the area under the Receiver Operator Curve (ROC) curve calculated?
2	For dichotomous scales: Were sensitivity and specificity (changed versus not changed) determined?
3	Were there any other important flaws?
	TOTAL Lowest score of items 1-3
10b. Construct approach (i.e. hypotheses testing; comparison with other outcome measurement instruments)		rater 1	rater 2	Consensus	rater 1	rater 2	Consensus	rater 1	rater 2	Consensus	rater 1	rater 2	Consensus	rater 1	rater 2	Consensus	rater 1	rater 2	Consensus
4	Is it clear what the comparator instrument(s) measure(s)?
5	Were the measurement properties of the comparator instrument(s) adequate?
6	Was the statistical method appropriate for the hypotheses to be tested?
7	Were there any other important flaws?
	TOTAL Lowest score of items 4-7
10c. Construct approach: (i.e. hypotheses testing: comparison between subgroups)		rater 1	rater 2	Consensus	rater 1	rater 2	Consensus	rater 1	rater 2	Consensus	rater 1	rater 2	Consensus	rater 1	rater 2	Consensus	rater 1	rater 2	Consensus
8	Was an adequate description provided of important characteristics of the subgroups?
9	Was the statistical method appropriate for the hypotheses to be tested?
10	Were there any other important flaws?
	TOTAL Lowest score of items 8-10
10d. Construct approach: (i.e. hypotheses testing: before and after intervention)		rater 1	rater 2	Consensus	rater 1	rater 2	Consensus	rater 1	rater 2	Consensus	rater 1	rater 2	Consensus	rater 1	rater 2	Consensus	rater 1	rater 2	Consensus
11	Was an adequate description provided of the intervention given?
12	Was the statistical method appropriate for the hypotheses to be tested?
13	Were there any other important flaws?
	TOTAL Lowest score of items 11-13

## Sheet: Criteria other meas prop
Rating the measurement properties of the PROM
Use one Table per PROM
Add additional columns (studies) if necessary
MFTI	Study 1			Study 2			Study 3			OVERALL
	RATING	RATING	RATING	RATING	RATING	RATING	RATING	RATING	RATING	OVERALL RATING	OVERALL RATING	OVERALL RATING	QUALITY OF EVIDENCE	QUALITY OF EVIDENCE	QUALITY OF EVIDENCE
	+ / - / ?	+ / - / ?	+ / - / ?	+ / - / ?	+ / - / ?	+ / - / ?	+ / - / ?	+ / - / ?	+ / - / ?	+ / - / ?	+ / - / ?	+ / - / ?	High, moderate, low, very low	High, moderate, low, very low	High, moderate, low, very low
	rater 1	rater 2	consensus	rater 1	rater 2	consensus	rater 1	rater 2	consensus	rater 1	rater 2	consensus	rater 1	rater 2	consensus
Structural validity
Internal consistency
Cross-cultural validity
Measurement invariance
Reliability	(-)	(-)	(-)							(-)	(-)	(-)	very low	very low	very low
Measurement error
Criterion validity
Construct validity
Responsiveness
OTAS	Smithson			Gratton			Study 3			OVERALL
	RATING	RATING	RATING	RATING	RATING	RATING	RATING	RATING	RATING	OVERALL RATING	OVERALL RATING	OVERALL RATING	QUALITY OF EVIDENCE	QUALITY OF EVIDENCE	QUALITY OF EVIDENCE
	+ / - / ?	+ / - / ?	+ / - / ?	+ / - / ?	+ / - / ?	+ / - / ?	+ / - / ?	+ / - / ?	+ / - / ?	+ / - / ?	+ / - / ?	+ / - / ?	High, moderate, low, very low	High, moderate, low, very low	High, moderate, low, very low
	rater 1	rater 2	consensus	rater 1	rater 2	consensus	rater 1	rater 2	consensus	rater 1	rater 2	consensus	rater 1	rater 2	consensus
Structural validity
Internal consistency
Cross-cultural validity
Measurement invariance
Reliability	(+)	(+)	(+)	(+)	(+)	(+)				(+)	(+)	(+)	moderate	moderate	moderate
Measurement error
Criterion validity
Construct validity
Responsiveness
SETS	veit-Rubin			veit-Rubin			Study 3			OVERALL
	phase 1			phase 2
	RATING	RATING	RATING	RATING	RATING	RATING	RATING	RATING	RATING	OVERALL RATING	OVERALL RATING	OVERALL RATING	QUALITY OF EVIDENCE	QUALITY OF EVIDENCE	QUALITY OF EVIDENCE
	+ / - / ?	+ / - / ?	+ / - / ?	+ / - / ?	+ / - / ?	+ / - / ?	+ / - / ?	+ / - / ?	+ / - / ?	+ / - / ?	+ / - / ?	+ / - / ?	High, moderate, low, very low	High, moderate, low, very low	High, moderate, low, very low
	rater 1	rater 2	consensus	rater 1	rater 2	consensus	rater 1	rater 2	consensus	rater 1	rater 2	consensus	rater 1	rater 2	consensus
Structural validity
Internal consistency
Cross-cultural validity
Measurement invariance
Reliability	(+)	(+)	(+)	(+)	(+)	(+)				(+)	(+)	(+)	low	low	low
Measurement error
Criterion validity
Construct validity
Responsiveness
BSOTS	kenyon			Study 2			Study 3			OVERALL
	RATING	RATING	RATING	RATING	RATING	RATING	RATING	RATING	RATING	OVERALL RATING	OVERALL RATING	OVERALL RATING	QUALITY OF EVIDENCE	QUALITY OF EVIDENCE	QUALITY OF EVIDENCE
	+ / - / ?	+ / - / ?	+ / - / ?	+ / - / ?	+ / - / ?	+ / - / ?	+ / - / ?	+ / - / ?	+ / - / ?	+ / - / ?	+ / - / ?	+ / - / ?	High, moderate, low, very low	High, moderate, low, very low	High, moderate, low, very low
	rater 1	rater 2	consensus	rater 1	rater 2	consensus	rater 1	rater 2	consensus	rater 1	rater 2	consensus	rater 1	rater 2	consensus
Structural validity
Internal consistency
Cross-cultural validity
Measurement invariance
Reliability	(+)	(+)	(+)							(+)	(+)	(+)	low	low	low
Measurement error
Criterion validity
Construct validity
Responsiveness

## Sheet: Table 1
Tables for a systematic review manuscript
	Table 1. Quality of the PROM development
	PROM	PROM design							Cognitive interview (CI) study2				TOTAL PROM DEVELOPMENT
		General design requirements					Concept elicitation1	Total PROM design	General design requirements	Comprehen-sibility	Comprehen-siveness	Total CI study
		Clear construct	Clear origin of construct	Clear target population for which the PROM was developed	Clear context of use	PROM developed in sample representing the target population			CI study performed in sample representing the target population
	#VALUE!	V	V	V	V	V	I	I	V	D	D	D	I
	='Box 1'!G8:I8	='Box 1'!i10
	V = very good
	A = adequate
	D = doubtful
	I = inadequate
	NA = not applicable
	1 When the PROM was not developed in a sample representing the target population, the concept elicitation was not further rated
	2 Empty cells indicate that a CI study (or part of it) was not performed

## Sheet: Table 2
Tables for a systematic review manuscript
	Table 2. Quality of studies on measurement properties
	PROM	Content validity					Structural validity	Internal consistency	Cross-cultural validity	Reliability	Measurement error	Criterion validity	Construct validity		Responsiveness
		Asking patients			Asking experts
		Relevance	Compre-hensiveness	Compre-hensibility	Relevance	Compre-hensiveness							Convergent validity	Known groups validity	Comparison with gold standard	Comparison with other instruments	Comparison between subgroups	Comparison before and after intervention
MFTI	#VALUE!	A	0	0	D	0	0	0	0	I	0	0	0	0	0	0	0	0
OTAS (smithson)										A
OTAS (Gratton)										D
SETS										A
BSOTS										D

## Sheet: Table 3
Tables for a systematic review manuscript
	Table 3. Quality of the evidence for measurement properties of the PROMS
		0
		OVERALL RATING	QUALITY OF EVIDENCE	OVERALL RATING	QUALITY OF EVIDENCE	OVERALL RATING	QUALITY OF EVIDENCE
		+ / - / ?	High, moderate, low, very low	+ / - / ?	High, moderate, low, very low	+ / - / ?	High, moderate, low, very low
	Content validity
	Relevance
	Comprehensiveness
	Comprehensibility
	Structural validity
	Internal consistency
	Cross-cultural validity
	Measurement invariance
	Reliability
	Measurement error
	Criterion validity
	Construct validity
	Responsiveness
